# Supplementary material for: Inhibition of SNW1 association with spliceosomal proteins promotes apoptosis in breast cancer cells
Source: Cancer Med. 2014 Dec 1;4(2):268–77. doi: 10.1002/cam4.366 (PMC4329010; doi:10.1002/cam4.366)
Supplement: Supplementary file 2 [file cam40004-0268-sd2.csv]

Search title	mascot_daemon_merge.mgf
MS data file	C:\Program Files (x86)\Matrix Science\Mascot Daemon\mgf\4 SNW1 merge\mascot_daemon_merge.mgf
Database	Sprot 2013_05
Taxonomy	Homo sapiens (human) (20,256 sequences)
Timestamp	28 May 2013 at 03:42:39 GMT
Type of search	MS/MS Ion Search
Enzyme	Trypsin
Variable modifications	Carbamidomethyl (C),Oxidation (M)
Mass values	Monoisotopic
Protein mass	Unrestricted
Peptide mass tolerance	10 ppm
Fragment mass tolerance	0.8 Da
Max missed cleavages	2
Instrument type	ESI-TRAP
Number of queries	13,512
Significance threshold p<	0.05
Max. number of families	AUTO
Ions score or expect cut-off	0
Preferred taxonomy	All entries
Family	Member	Database	Accession	Score	Mass	Num. of matches	Num. of significant matches	Num. of sequences	Num. of significant sequences	emPAI	Description
1	1	Sprot	HSP7C_HUMAN	7435	70854	342	282	42	40	23.99	Heat shock cognate 71 kDa protein OS=Homo sapiens GN=HSPA8 PE=1 SV=1
1	2	Sprot	HSP71_HUMAN	6720	70009	295	244	46	41	21.17	Heat shock 70 kDa protein 1A/1B OS=Homo sapiens GN=HSPA1A PE=1 SV=5
1	3	Sprot	GRP78_HUMAN	4877	72288	192	154	39	35	8.52	78 kDa glucose-regulated protein OS=Homo sapiens GN=HSPA5 PE=1 SV=2
1	4	Sprot	HS71L_HUMAN	3544	70331	126	107	18	17	2.62	Heat shock 70 kDa protein 1-like OS=Homo sapiens GN=HSPA1L PE=1 SV=2
1	5	Sprot	GRP75_HUMAN	2846	73635	130	108	40	31	4.59	Stress-70 protein, mitochondrial OS=Homo sapiens GN=HSPA9 PE=1 SV=2
1	6	Sprot	HSP76_HUMAN	1892	70984	92	68	19	12	1.38	Heat shock 70 kDa protein 6 OS=Homo sapiens GN=HSPA6 PE=1 SV=2
1	7	Sprot	RS18_HUMAN	52	17708	10	3	4	3	0.81	40S ribosomal protein S18 OS=Homo sapiens GN=RPS18 PE=1 SV=3
2	1	Sprot	K1C10_HUMAN	6439	58792	241	195	31	29	12.16	Keratin, type I cytoskeletal 10 OS=Homo sapiens GN=KRT10 PE=1 SV=6
2	2	Sprot	K1C9_HUMAN	4615	62027	222	158	36	30	11.95	Keratin, type I cytoskeletal 9 OS=Homo sapiens GN=KRT9 PE=1 SV=3
2	3	Sprot	K1C14_HUMAN	1040	51529	66	43	13	11	1.66	Keratin, type I cytoskeletal 14 OS=Homo sapiens GN=KRT14 PE=1 SV=4
3	1	Sprot	SNW1_HUMAN	6185	61456	362	248	48	38	32.92	SNW domain-containing protein 1 OS=Homo sapiens GN=SNW1 PE=1 SV=1
4	1	Sprot	U520_HUMAN	6146	244353	318	252	90	75	2.61	U5 small nuclear ribonucleoprotein 200 kDa helicase OS=Homo sapiens GN=SNRNP200 PE=1 SV=2
5	1	Sprot	K2C1_HUMAN	5422	65999	217	183	40	35	10.74	Keratin, type II cytoskeletal 1 OS=Homo sapiens GN=KRT1 PE=1 SV=6
5	2	Sprot	K22E_HUMAN	2725	65393	117	98	32	30	4.87	Keratin, type II cytoskeletal 2 epidermal OS=Homo sapiens GN=KRT2 PE=1 SV=2
5	3	Sprot	K2C6B_HUMAN	894	60030	56	42	15	13	1.46	Keratin, type II cytoskeletal 6B OS=Homo sapiens GN=KRT6B PE=1 SV=5
5	4	Sprot	K2C5_HUMAN	746	62340	71	43	20	18	2.18	Keratin, type II cytoskeletal 5 OS=Homo sapiens GN=KRT5 PE=1 SV=3
5	5	Sprot	K2C7_HUMAN	219	51354	37	9	7	4	0.42	Keratin, type II cytoskeletal 7 OS=Homo sapiens GN=KRT7 PE=1 SV=5
6	1	Sprot	U5S1_HUMAN	4783	109366	201	156	42	35	3.77	116 kDa U5 small nuclear ribonucleoprotein component OS=Homo sapiens GN=EFTUD2 PE=1 SV=1
7	1	Sprot	NUCL_HUMAN	4567	76568	224	162	45	35	5.63	Nucleolin OS=Homo sapiens GN=NCL PE=1 SV=3
8	1	Sprot	PRP8_HUMAN	3971	273427	302	207	86	72	1.79	Pre-mRNA-processing-splicing factor 8 OS=Homo sapiens GN=PRPF8 PE=1 SV=2
9	1	Sprot	SAAL1_HUMAN	2997	53524	128	98	19	18	5.17	Protein SAAL1 OS=Homo sapiens GN=SAAL1 PE=1 SV=2
10	1	Sprot	PPIL1_HUMAN	2417	18225	143	111	9	8	25.33	Peptidyl-prolyl cis-trans isomerase-like 1 OS=Homo sapiens GN=PPIL1 PE=1 SV=1
11	1	Sprot	RL4_HUMAN	1727	47667	86	67	20	16	3.53	60S ribosomal protein L4 OS=Homo sapiens GN=RPL4 PE=1 SV=5
12	1	Sprot	TRFL_HUMAN	1484	78132	76	58	31	27	2.66	Lactotransferrin OS=Homo sapiens GN=LTF PE=1 SV=6
13	1	Sprot	RL3_HUMAN	1316	46080	86	56	18	12	2.77	60S ribosomal protein L3 OS=Homo sapiens GN=RPL3 PE=1 SV=2
14	1	Sprot	IGHA1_HUMAN	1268	37631	80	56	16	13	3.17	Ig alpha-1 chain C region OS=Homo sapiens GN=IGHA1 PE=1 SV=2
14	2	Sprot	IGHA2_HUMAN	712	36503	55	33	14	10	1.94	Ig alpha-2 chain C region OS=Homo sapiens GN=IGHA2 PE=1 SV=3
15	1	Sprot	RLA0_HUMAN	1084	34252	59	40	12	10	2.49	60S acidic ribosomal protein P0 OS=Homo sapiens GN=RPLP0 PE=1 SV=1
16	1	Sprot	PIGR_HUMAN	981	83232	55	38	17	13	0.84	Polymeric immunoglobulin receptor OS=Homo sapiens GN=PIGR PE=1 SV=4
17	1	Sprot	RL8_HUMAN	911	28007	44	32	10	8	2.14	60S ribosomal protein L8 OS=Homo sapiens GN=RPL8 PE=1 SV=2
18	1	Sprot	RS8_HUMAN	899	24190	39	29	9	7	2.22	40S ribosomal protein S8 OS=Homo sapiens GN=RPS8 PE=1 SV=2
19	1	Sprot	RL7A_HUMAN	873	29977	51	31	16	10	2.28	60S ribosomal protein L7a OS=Homo sapiens GN=RPL7A PE=1 SV=2
20	1	Sprot	NPM_HUMAN	846	32555	36	28	9	7	1.69	Nucleophosmin OS=Homo sapiens GN=NPM1 PE=1 SV=2
21	1	Sprot	ALBU_HUMAN	832	69321	66	45	22	20	1.99	Serum albumin OS=Homo sapiens GN=ALB PE=1 SV=2
22	1	Sprot	RL12_HUMAN	827	17808	29	24	7	6	3.84	60S ribosomal protein L12 OS=Homo sapiens GN=RPL12 PE=1 SV=1
23	1	Sprot	PRP19_HUMAN	747	55146	50	40	12	11	1.34	Pre-mRNA-processing factor 19 OS=Homo sapiens GN=PRPF19 PE=1 SV=1
24	1	Sprot	RL7_HUMAN	746	29207	51	41	13	11	3.88	60S ribosomal protein L7 OS=Homo sapiens GN=RPL7 PE=1 SV=1
25	1	Sprot	1433Z_HUMAN	735	27728	28	20	7	5	1.16	14-3-3 protein zeta/delta OS=Homo sapiens GN=YWHAZ PE=1 SV=1
25	2	Sprot	1433E_HUMAN	180	29155	19	12	7	5	0.84	14-3-3 protein epsilon OS=Homo sapiens GN=YWHAE PE=1 SV=1
26	1	Sprot	LYSC_HUMAN	734	16526	33	24	7	5	1.87	Lysozyme C OS=Homo sapiens GN=LYZ PE=1 SV=1
27	1	Sprot	RLA2_HUMAN	732	11658	22	19	5	5	3.34	60S acidic ribosomal protein P2 OS=Homo sapiens GN=RPLP2 PE=1 SV=1
28	1	Sprot	IGKC_HUMAN	727	11602	29	25	4	4	4.81	Ig kappa chain C region OS=Homo sapiens GN=IGKC PE=1 SV=1
29	1	Sprot	RL6_HUMAN	720	32708	70	45	17	13	3.6	60S ribosomal protein L6 OS=Homo sapiens GN=RPL6 PE=1 SV=3
30	1	Sprot	RL23_HUMAN	696	14856	30	25	7	7	5.46	60S ribosomal protein L23 OS=Homo sapiens GN=RPL23 PE=1 SV=1
31	1	Sprot	DHX9_HUMAN	678	140869	58	36	21	13	0.4	ATP-dependent RNA helicase A OS=Homo sapiens GN=DHX9 PE=1 SV=4
32	1	Sprot	RS4X_HUMAN	587	29579	39	24	13	11	2.77	40S ribosomal protein S4, X isoform OS=Homo sapiens GN=RPS4X PE=1 SV=2
33	1	Sprot	HSP74_HUMAN	578	94271	42	25	18	12	0.59	Heat shock 70 kDa protein 4 OS=Homo sapiens GN=HSPA4 PE=1 SV=4
33	2	Sprot	HS105_HUMAN	513	96804	37	25	16	13	0.63	Heat shock protein 105 kDa OS=Homo sapiens GN=HSPH1 PE=1 SV=1
33	3	Sprot	HS74L_HUMAN	305	94453	32	12	15	8	0.36	Heat shock 70 kDa protein 4L OS=Homo sapiens GN=HSPA4L PE=1 SV=3
34	1	Sprot	FUS_HUMAN	574	53394	28	23	9	7	0.6	RNA-binding protein FUS OS=Homo sapiens GN=FUS PE=1 SV=1
35	1	Sprot	LC7L2_HUMAN	524	46486	29	18	12	6	0.59	Putative RNA-binding protein Luc7-like 2 OS=Homo sapiens GN=LUC7L2 PE=1 SV=2
36	1	Sprot	RL18_HUMAN	504	21621	18	12	7	5	1.26	60S ribosomal protein L18 OS=Homo sapiens GN=RPL18 PE=1 SV=2
37	1	Sprot	TBA1B_HUMAN	487	50120	23	19	11	9	1.05	Tubulin alpha-1B chain OS=Homo sapiens GN=TUBA1B PE=1 SV=1
38	1	Sprot	TBB5_HUMAN	485	49639	27	24	11	9	1.07	Tubulin beta chain OS=Homo sapiens GN=TUBB PE=1 SV=2
38	2	Sprot	TBB4B_HUMAN	429	49799	28	23	12	8	0.92	Tubulin beta-4B chain OS=Homo sapiens GN=TUBB4B PE=1 SV=1
39	1	Sprot	LRP2_HUMAN	480	521616	52	28	30	14	0.1	Low-density lipoprotein receptor-related protein 2 OS=Homo sapiens GN=LRP2 PE=1 SV=3
40	1	Sprot	SNR40_HUMAN	476	39286	39	31	13	10	1.49	U5 small nuclear ribonucleoprotein 40 kDa protein OS=Homo sapiens GN=SNRNP40 PE=1 SV=1
41	1	Sprot	MCMBP_HUMAN	401	72934	24	18	11	9	0.56	Mini-chromosome maintenance complex-binding protein OS=Homo sapiens GN=MCMBP PE=1 SV=2
42	1	Sprot	RL15_HUMAN	399	24131	40	24	11	7	2.24	60S ribosomal protein L15 OS=Homo sapiens GN=RPL15 PE=1 SV=2
43	1	Sprot	ILF3_HUMAN	395	95279	27	17	14	8	0.36	Interleukin enhancer-binding factor 3 OS=Homo sapiens GN=ILF3 PE=1 SV=3
44	1	Sprot	RL5_HUMAN	390	34341	38	23	11	9	1.55	60S ribosomal protein L5 OS=Homo sapiens GN=RPL5 PE=1 SV=3
45	1	Sprot	DHX15_HUMAN	387	90875	37	21	19	12	0.61	Putative pre-mRNA-splicing factor ATP-dependent RNA helicase DHX15 OS=Homo sapiens GN=DHX15 PE=1 SV=2
45	2	Sprot	DHX8_HUMAN	27	139227	9	2	7	2	0.05	ATP-dependent RNA helicase DHX8 OS=Homo sapiens GN=DHX8 PE=1 SV=1
46	1	Sprot	HNRH1_HUMAN	385	49198	24	15	10	5	0.44	Heterogeneous nuclear ribonucleoprotein H OS=Homo sapiens GN=HNRNPH1 PE=1 SV=4
46	2	Sprot	HNRPF_HUMAN	283	45643	18	12	5	4	0.37	Heterogeneous nuclear ribonucleoprotein F OS=Homo sapiens GN=HNRNPF PE=1 SV=3
47	1	Sprot	RL18A_HUMAN	377	20749	21	13	8	5	1.34	60S ribosomal protein L18a OS=Homo sapiens GN=RPL18A PE=1 SV=2
48	1	Sprot	TFP11_HUMAN	376	96758	42	20	24	12	0.63	Tuftelin-interacting protein 11 OS=Homo sapiens GN=TFIP11 PE=1 SV=1
49	1	Sprot	AAR2_HUMAN	375	43444	22	15	9	6	0.78	Protein AAR2 homolog OS=Homo sapiens GN=AAR2 PE=1 SV=2
50	1	Sprot	CDC5L_HUMAN	374	92194	30	15	17	8	0.37	Cell division cycle 5-like protein OS=Homo sapiens GN=CDC5L PE=1 SV=2
51	1	Sprot	DDX17_HUMAN	365	80222	32	12	16	6	0.31	Probable ATP-dependent RNA helicase DDX17 OS=Homo sapiens GN=DDX17 PE=1 SV=2
51	2	Sprot	DDX5_HUMAN	254	69105	25	13	14	8	0.52	Probable ATP-dependent RNA helicase DDX5 OS=Homo sapiens GN=DDX5 PE=1 SV=1
52	1	Sprot	LAC2_HUMAN	358	11287	21	16	5	5	5.1	Ig lambda-2 chain C regions OS=Homo sapiens GN=IGLC2 PE=1 SV=1
52	2	Sprot	IGLL5_HUMAN	271	23049	20	12	5	4	1.15	Immunoglobulin lambda-like polypeptide 5 OS=Homo sapiens GN=IGLL5 PE=2 SV=2
53	1	Sprot	PAXB1_HUMAN	349	104739	28	21	13	9	0.37	PAX3- and PAX7-binding protein 1 OS=Homo sapiens GN=PAXBP1 PE=1 SV=2
54	1	Sprot	IF2B1_HUMAN	349	63441	32	20	15	9	0.77	Insulin-like growth factor 2 mRNA-binding protein 1 OS=Homo sapiens GN=IGF2BP1 PE=1 SV=2
55	1	Sprot	FXR1_HUMAN	337	69678	27	16	12	7	0.44	Fragile X mental retardation syndrome-related protein 1 OS=Homo sapiens GN=FXR1 PE=1 SV=3
55	2	Sprot	FXR2_HUMAN	181	74178	21	8	10	4	0.22	Fragile X mental retardation syndrome-related protein 2 OS=Homo sapiens GN=FXR2 PE=1 SV=2
55	3	Sprot	FMR1_HUMAN	42	71131	15	5	8	3	0.16	Fragile X mental retardation protein 1 OS=Homo sapiens GN=FMR1 PE=1 SV=1
56	1	Sprot	PABP1_HUMAN	334	70626	36	18	18	11	0.76	Polyadenylate-binding protein 1 OS=Homo sapiens GN=PABPC1 PE=1 SV=2
57	1	Sprot	RL24_HUMAN	321	17768	18	15	7	5	1.68	60S ribosomal protein L24 OS=Homo sapiens GN=RPL24 PE=1 SV=1
58	1	Sprot	RL10A_HUMAN	313	24816	38	20	12	8	3.16	60S ribosomal protein L10a OS=Homo sapiens GN=RPL10A PE=1 SV=2
59	1	Sprot	SMD2_HUMAN	307	13518	15	12	6	5	2.58	Small nuclear ribonucleoprotein Sm D2 OS=Homo sapiens GN=SNRPD2 PE=1 SV=1
60	1	Sprot	P53_HUMAN	305	43625	18	13	6	4	0.39	Cellular tumor antigen p53 OS=Homo sapiens GN=TP53 PE=1 SV=4
61	1	Sprot	RL14_HUMAN	296	23417	15	10	6	4	0.83	60S ribosomal protein L14 OS=Homo sapiens GN=RPL14 PE=1 SV=4
62	1	Sprot	RL30_HUMAN	291	12776	21	19	7	6	4.04	60S ribosomal protein L30 OS=Homo sapiens GN=RPL30 PE=1 SV=2
63	1	Sprot	HNRPM_HUMAN	276	77464	37	14	15	5	0.26	Heterogeneous nuclear ribonucleoprotein M OS=Homo sapiens GN=HNRNPM PE=1 SV=3
64	1	Sprot	ROA1_HUMAN	275	38723	16	8	7	4	0.45	Heterogeneous nuclear ribonucleoprotein A1 OS=Homo sapiens GN=HNRNPA1 PE=1 SV=5
65	1	Sprot	RL10_HUMAN	272	24588	23	12	8	4	0.78	60S ribosomal protein L10 OS=Homo sapiens GN=RPL10 PE=1 SV=4
66	1	Sprot	HNRPU_HUMAN	264	90528	23	13	11	7	0.32	Heterogeneous nuclear ribonucleoprotein U OS=Homo sapiens GN=HNRNPU PE=1 SV=6
67	1	Sprot	RL13A_HUMAN	256	23562	22	13	9	6	1.46	60S ribosomal protein L13a OS=Homo sapiens GN=RPL13A PE=1 SV=2
68	1	Sprot	RS6_HUMAN	248	28663	18	12	7	5	0.86	40S ribosomal protein S6 OS=Homo sapiens GN=RPS6 PE=1 SV=1
69	1	Sprot	LC7L3_HUMAN	238	51435	9	8	5	4	0.32	Luc7-like protein 3 OS=Homo sapiens GN=LUC7L3 PE=1 SV=2
70	1	Sprot	SMD3_HUMAN	237	13907	12	8	5	2	0.65	Small nuclear ribonucleoprotein Sm D3 OS=Homo sapiens GN=SNRPD3 PE=1 SV=1
71	1	Sprot	PLRG1_HUMAN	224	57158	16	11	7	6	0.56	Pleiotropic regulator 1 OS=Homo sapiens GN=PLRG1 PE=1 SV=1
72	1	Sprot	ILF2_HUMAN	219	43035	13	10	7	4	0.4	Interleukin enhancer-binding factor 2 OS=Homo sapiens GN=ILF2 PE=1 SV=2
73	1	Sprot	RS2_HUMAN	218	31305	19	13	9	5	0.77	40S ribosomal protein S2 OS=Homo sapiens GN=RPS2 PE=1 SV=2
74	1	Sprot	CRNL1_HUMAN	212	100389	11	7	7	3	0.11	Crooked neck-like protein 1 OS=Homo sapiens GN=CRNKL1 PE=1 SV=4
75	1	Sprot	SMD1_HUMAN	211	13273	13	6	5	2	0.68	Small nuclear ribonucleoprotein Sm D1 OS=Homo sapiens GN=SNRPD1 PE=1 SV=1
76	1	Sprot	RL35A_HUMAN	210	12530	24	16	7	5	2.93	60S ribosomal protein L35a OS=Homo sapiens GN=RPL35A PE=1 SV=2
77	1	Sprot	RL9_HUMAN	209	21850	18	13	5	4	0.91	60S ribosomal protein L9 OS=Homo sapiens GN=RPL9 PE=1 SV=1
78	1	Sprot	PIP_HUMAN	201	16562	17	13	6	4	1.32	Prolactin-inducible protein OS=Homo sapiens GN=PIP PE=1 SV=1
79	1	Sprot	RL17_HUMAN	189	21383	19	11	4	2	0.64	60S ribosomal protein L17 OS=Homo sapiens GN=RPL17 PE=1 SV=3
80	1	Sprot	RL27A_HUMAN	187	16551	13	10	6	4	1.32	60S ribosomal protein L27a OS=Homo sapiens GN=RPL27A PE=1 SV=2
81	1	Sprot	RS3A_HUMAN	183	29926	24	10	10	4	0.61	40S ribosomal protein S3a OS=Homo sapiens GN=RPS3A PE=1 SV=2
82	1	Sprot	RS14_HUMAN	180	16263	10	7	5	3	0.9	40S ribosomal protein S14 OS=Homo sapiens GN=RPS14 PE=1 SV=3
83	1	Sprot	RS3_HUMAN	175	26671	15	13	7	7	1.54	40S ribosomal protein S3 OS=Homo sapiens GN=RPS3 PE=1 SV=2
84	1	Sprot	AQR_HUMAN	174	171186	14	9	9	6	0.14	Intron-binding protein aquarius OS=Homo sapiens GN=AQR PE=1 SV=4
85	1	Sprot	MCM5_HUMAN	173	82233	13	10	7	4	0.19	DNA replication licensing factor MCM5 OS=Homo sapiens GN=MCM5 PE=1 SV=5
86	1	Sprot	YBOX1_HUMAN	169	35903	8	5	4	2	0.22	Nuclease-sensitive element-binding protein 1 OS=Homo sapiens GN=YBX1 PE=1 SV=3
87	1	Sprot	SYF1_HUMAN	167	99946	20	9	11	3	0.12	Pre-mRNA-splicing factor SYF1 OS=Homo sapiens GN=XAB2 PE=1 SV=2
88	1	Sprot	RSRC1_HUMAN	167	38654	17	7	10	4	0.45	Serine/Arginine-related protein 53 OS=Homo sapiens GN=RSRC1 PE=1 SV=1
89	1	Sprot	GRWD1_HUMAN	165	49388	18	12	7	6	0.55	Glutamate-rich WD repeat-containing protein 1 OS=Homo sapiens GN=GRWD1 PE=1 SV=1
90	1	Sprot	RL13_HUMAN	164	24247	19	11	7	4	0.8	60S ribosomal protein L13 OS=Homo sapiens GN=RPL13 PE=1 SV=4
91	1	Sprot	HNRL1_HUMAN	161	95679	25	7	10	4	0.16	Heterogeneous nuclear ribonucleoprotein U-like protein 1 OS=Homo sapiens GN=HNRNPUL1 PE=1 SV=2
92	1	Sprot	RS15A_HUMAN	159	14830	13	9	5	4	1.54	40S ribosomal protein S15a OS=Homo sapiens GN=RPS15A PE=1 SV=2
93	1	Sprot	VTNC_HUMAN	155	54271	4	4	1	1	0.07	Vitronectin OS=Homo sapiens GN=VTN PE=1 SV=1
94	1	Sprot	SRSF6_HUMAN	150	39563	22	12	11	6	0.72	Serine/arginine-rich splicing factor 6 OS=Homo sapiens GN=SRSF6 PE=1 SV=2
94	2	Sprot	SRSF5_HUMAN	139	31245	10	6	5	3	0.41	Serine/arginine-rich splicing factor 5 OS=Homo sapiens GN=SRSF5 PE=1 SV=1
95	1	Sprot	HNRPC_HUMAN	150	33650	10	3	5	2	0.24	Heterogeneous nuclear ribonucleoproteins C1/C2 OS=Homo sapiens GN=HNRNPC PE=1 SV=4
96	1	Sprot	DDX21_HUMAN	148	87290	20	12	10	6	0.28	Nucleolar RNA helicase 2 OS=Homo sapiens GN=DDX21 PE=1 SV=5
97	1	Sprot	RL19_HUMAN	146	23451	12	7	5	2	0.35	60S ribosomal protein L19 OS=Homo sapiens GN=RPL19 PE=1 SV=1
98	1	Sprot	RL29_HUMAN	136	17741	5	4	2	1	0.22	60S ribosomal protein L29 OS=Homo sapiens GN=RPL29 PE=1 SV=2
99	1	Sprot	CD2B2_HUMAN	133	37623	13	6	7	4	0.46	CD2 antigen cytoplasmic tail-binding protein 2 OS=Homo sapiens GN=CD2BP2 PE=1 SV=1
100	1	Sprot	SRSF7_HUMAN	130	27350	9	5	6	2	0.3	Serine/arginine-rich splicing factor 7 OS=Homo sapiens GN=SRSF7 PE=1 SV=1
101	1	Sprot	RL32_HUMAN	129	15850	11	4	3	2	0.55	60S ribosomal protein L32 OS=Homo sapiens GN=RPL32 PE=1 SV=2
102	1	Sprot	RL11_HUMAN	127	20240	14	7	4	2	0.42	60S ribosomal protein L11 OS=Homo sapiens GN=RPL11 PE=1 SV=2
103	1	Sprot	RL28_HUMAN	127	15738	32	18	8	6	2.76	60S ribosomal protein L28 OS=Homo sapiens GN=RPL28 PE=1 SV=3
104	1	Sprot	RL22_HUMAN	125	14778	6	5	3	2	0.6	60S ribosomal protein L22 OS=Homo sapiens GN=RPL22 PE=1 SV=2
105	1	Sprot	RS9_HUMAN	122	22578	14	8	7	5	1.19	40S ribosomal protein S9 OS=Homo sapiens GN=RPS9 PE=1 SV=3
106	1	Sprot	DMBT1_HUMAN	118	260569	6	4	4	2	0.03	Deleted in malignant brain tumors 1 protein OS=Homo sapiens GN=DMBT1 PE=1 SV=2
107	1	Sprot	RBM39_HUMAN	112	59343	12	5	6	3	0.2	RNA-binding protein 39 OS=Homo sapiens GN=RBM39 PE=1 SV=2
108	1	Sprot	HOME1_HUMAN	109	40252	12	5	5	3	0.31	Homer protein homolog 1 OS=Homo sapiens GN=HOMER1 PE=1 SV=2
109	1	Sprot	RLA1_HUMAN	108	11507	6	4	1	1	0.34	60S acidic ribosomal protein P1 OS=Homo sapiens GN=RPLP1 PE=1 SV=1
110	1	Sprot	RL27_HUMAN	101	15788	10	6	5	3	0.94	60S ribosomal protein L27 OS=Homo sapiens GN=RPL27 PE=1 SV=2
111	1	Sprot	RUXF_HUMAN	100	9719	4	4	1	1	0.41	Small nuclear ribonucleoprotein F OS=Homo sapiens GN=SNRPF PE=1 SV=1
112	1	Sprot	SRSF1_HUMAN	95	27728	14	9	6	5	0.9	Serine/arginine-rich splicing factor 1 OS=Homo sapiens GN=SRSF1 PE=1 SV=2
113	1	Sprot	LA_HUMAN	95	46808	12	8	4	2	0.17	Lupus La protein OS=Homo sapiens GN=SSB PE=1 SV=2
114	1	Sprot	RL21_HUMAN	92	18553	8	7	4	3	0.76	60S ribosomal protein L21 OS=Homo sapiens GN=RPL21 PE=1 SV=2
115	1	Sprot	SRPK1_HUMAN	91	74278	6	4	3	1	0.05	SRSF protein kinase 1 OS=Homo sapiens GN=SRPK1 PE=1 SV=2
116	1	Sprot	AIFM1_HUMAN	91	66859	11	6	8	3	0.18	Apoptosis-inducing factor 1, mitochondrial OS=Homo sapiens GN=AIFM1 PE=1 SV=1
117	1	Sprot	DDX3Y_HUMAN	90	73108	11	4	5	2	0.1	ATP-dependent RNA helicase DDX3Y OS=Homo sapiens GN=DDX3Y PE=1 SV=2
118	1	Sprot	RL37A_HUMAN	89	10268	8	6	2	2	0.93	60S ribosomal protein L37a OS=Homo sapiens GN=RPL37A PE=1 SV=2
119	1	Sprot	MOV10_HUMAN	88	113599	7	3	5	3	0.1	Putative helicase MOV-10 OS=Homo sapiens GN=MOV10 PE=1 SV=2
120	1	Sprot	RS7_HUMAN	85	22113	9	6	3	2	0.38	40S ribosomal protein S7 OS=Homo sapiens GN=RPS7 PE=1 SV=1
121	1	Sprot	GCFC2_HUMAN	85	89329	12	6	8	3	0.13	GC-rich sequence DNA-binding factor 2 OS=Homo sapiens GN=GCFC2 PE=1 SV=2
122	1	Sprot	DHX30_HUMAN	84	133854	12	7	8	5	0.15	Putative ATP-dependent RNA helicase DHX30 OS=Homo sapiens GN=DHX30 PE=1 SV=1
123	1	Sprot	RL34_HUMAN	82	13284	6	4	3	2	0.68	60S ribosomal protein L34 OS=Homo sapiens GN=RPL34 PE=1 SV=3
124	1	Sprot	C1QBP_HUMAN	81	31343	11	6	5	3	0.41	Complement component 1 Q subcomponent-binding protein, mitochondrial OS=Homo sapiens GN=C1QBP PE=1 SV=1
125	1	Sprot	U2AF2_HUMAN	80	53467	11	5	6	3	0.22	Splicing factor U2AF 65 kDa subunit OS=Homo sapiens GN=U2AF2 PE=1 SV=4
126	1	Sprot	BRPF3_HUMAN	79	135660	4	2	3	1	0.03	Bromodomain and PHD finger-containing protein 3 OS=Homo sapiens GN=BRPF3 PE=1 SV=2
127	1	Sprot	RS27A_HUMAN	76	17953	6	6	1	1	0.21	Ubiquitin-40S ribosomal protein S27a OS=Homo sapiens GN=RPS27A PE=1 SV=2
128	1	Sprot	RS13_HUMAN	74	17212	19	4	6	2	0.5	40S ribosomal protein S13 OS=Homo sapiens GN=RPS13 PE=1 SV=2
129	1	Sprot	EAPP_HUMAN	72	32742	13	5	6	3	0.39	E2F-associated phosphoprotein OS=Homo sapiens GN=EAPP PE=1 SV=4
130	1	Sprot	EF1A1_HUMAN	68	50109	8	3	4	1	0.07	Elongation factor 1-alpha 1 OS=Homo sapiens GN=EEF1A1 PE=1 SV=1
131	1	Sprot	TOP1_HUMAN	68	90669	10	5	6	1	0.04	DNA topoisomerase 1 OS=Homo sapiens GN=TOP1 PE=1 SV=2
132	1	Sprot	HNRPR_HUMAN	67	70899	9	2	7	1	0.05	Heterogeneous nuclear ribonucleoprotein R OS=Homo sapiens GN=HNRNPR PE=1 SV=1
133	1	Sprot	TNIK_HUMAN	66	154848	21	5	9	1	0.02	TRAF2 and NCK-interacting protein kinase OS=Homo sapiens GN=TNIK PE=1 SV=1
134	1	Sprot	RS24_HUMAN	64	15413	10	2	4	1	0.25	40S ribosomal protein S24 OS=Homo sapiens GN=RPS24 PE=1 SV=1
135	1	Sprot	H13_HUMAN	61	22336	56	3	3	2	0.37	Histone H1.3 OS=Homo sapiens GN=HIST1H1D PE=1 SV=2
136	1	Sprot	CO6A3_HUMAN	60	343457	9	4	6	1	0.01	Collagen alpha-3(VI) chain OS=Homo sapiens GN=COL6A3 PE=1 SV=5
137	1	Sprot	ZA2G_HUMAN	60	34237	9	3	5	2	0.23	Zinc-alpha-2-glycoprotein OS=Homo sapiens GN=AZGP1 PE=1 SV=2
138	1	Sprot	HPT_HUMAN	59	45177	11	4	6	2	0.17	Haptoglobin OS=Homo sapiens GN=HP PE=1 SV=1
139	1	Sprot	RL31_HUMAN	57	14454	6	3	2	2	0.62	60S ribosomal protein L31 OS=Homo sapiens GN=RPL31 PE=1 SV=1
140	1	Sprot	FIGL1_HUMAN	57	74030	10	4	4	1	0.05	Fidgetin-like protein 1 OS=Homo sapiens GN=FIGNL1 PE=1 SV=2
141	1	Sprot	RUXE_HUMAN	56	10797	2	2	1	1	0.37	Small nuclear ribonucleoprotein E OS=Homo sapiens GN=SNRPE PE=1 SV=1
142	1	Sprot	GTR12_HUMAN	56	66923	7	3	2	1	0.06	Solute carrier family 2, facilitated glucose transporter member 12 OS=Homo sapiens GN=SLC2A12 PE=2 SV=1
143	1	Sprot	RS26L_HUMAN	54	12994	4	3	2	2	0.7	Putative 40S ribosomal protein S26-like 1 OS=Homo sapiens GN=RPS26P11 PE=5 SV=1
144	1	Sprot	SCNND_HUMAN	54	70170	7	4	1	1	0.05	Amiloride-sensitive sodium channel subunit delta OS=Homo sapiens GN=SCNN1D PE=1 SV=2
145	1	Sprot	SPF27_HUMAN	54	26115	6	3	4	2	0.31	Pre-mRNA-splicing factor SPF27 OS=Homo sapiens GN=BCAS2 PE=1 SV=1
146	1	Sprot	RL36_HUMAN	53	12246	6	4	2	2	0.75	60S ribosomal protein L36 OS=Homo sapiens GN=RPL36 PE=1 SV=3
147	1	Sprot	RS5_HUMAN	52	22862	10	3	7	1	0.17	40S ribosomal protein S5 OS=Homo sapiens GN=RPS5 PE=1 SV=4
148	1	Sprot	RSMB_HUMAN	51	24594	7	2	2	1	0.15	Small nuclear ribonucleoprotein-associated proteins B and B' OS=Homo sapiens GN=SNRPB PE=1 SV=2
149	1	Sprot	EST1A_HUMAN	50	160362	16	3	8	1	0.02	Telomerase-binding protein EST1A OS=Homo sapiens GN=SMG6 PE=1 SV=2
150	1	Sprot	GNL3_HUMAN	49	61954	8	4	5	2	0.12	Guanine nucleotide-binding protein-like 3 OS=Homo sapiens GN=GNL3 PE=1 SV=2
151	1	Sprot	LENG8_HUMAN	49	86075	12	2	7	2	0.09	Leukocyte receptor cluster member 8 OS=Homo sapiens GN=LENG8 PE=2 SV=2
152	1	Sprot	RS16_HUMAN	48	16435	5	4	3	2	0.53	40S ribosomal protein S16 OS=Homo sapiens GN=RPS16 PE=1 SV=2
153	1	Sprot	HV305_HUMAN	48	13218	2	2	1	1	0.3	Ig heavy chain V-III region BRO OS=Homo sapiens PE=1 SV=1
154	1	Sprot	RS11_HUMAN	48	18419	20	4	8	3	0.77	40S ribosomal protein S11 OS=Homo sapiens GN=RPS11 PE=1 SV=3
155	1	Sprot	SC31B_HUMAN	48	128615	8	3	5	1	0.03	Protein transport protein Sec31B OS=Homo sapiens GN=SEC31B PE=1 SV=1
156	1	Sprot	SNIP1_HUMAN	47	45750	12	4	4	2	0.17	Smad nuclear-interacting protein 1 OS=Homo sapiens GN=SNIP1 PE=1 SV=1
157	1	Sprot	RS23_HUMAN	47	15798	5	4	2	2	0.55	40S ribosomal protein S23 OS=Homo sapiens GN=RPS23 PE=1 SV=3
158	1	Sprot	H2AZ_HUMAN	47	13545	4	2	3	1	0.29	Histone H2A.Z OS=Homo sapiens GN=H2AFZ PE=1 SV=2
159	1	Sprot	ABCF2_HUMAN	46	71245	10	2	7	1	0.05	ATP-binding cassette sub-family F member 2 OS=Homo sapiens GN=ABCF2 PE=1 SV=2
160	1	Sprot	RL23A_HUMAN	45	17684	4	3	3	2	0.49	60S ribosomal protein L23a OS=Homo sapiens GN=RPL23A PE=1 SV=1
161	1	Sprot	ANS1A_HUMAN	44	123032	4	2	2	1	0.03	Ankyrin repeat and SAM domain-containing protein 1A OS=Homo sapiens GN=ANKS1A PE=1 SV=4
162	1	Sprot	GDE_HUMAN	42	174652	1	1	1	1	0.02	Glycogen debranching enzyme OS=Homo sapiens GN=AGL PE=1 SV=3
163	1	Sprot	CLH1_HUMAN	42	191493	6	2	4	1	0.02	Clathrin heavy chain 1 OS=Homo sapiens GN=CLTC PE=1 SV=5
164	1	Sprot	PWP1_HUMAN	42	55793	3	2	2	1	0.07	Periodic tryptophan protein 1 homolog OS=Homo sapiens GN=PWP1 PE=1 SV=1
165	1	Sprot	F161B_HUMAN	42	73602	11	5	4	1	0.1	Protein FAM161B OS=Homo sapiens GN=FAM161B PE=1 SV=2
166	1	Sprot	IPO4_HUMAN	38	118640	2	2	1	1	0.03	Importin-4 OS=Homo sapiens GN=IPO4 PE=1 SV=2
167	1	Sprot	CI043_HUMAN	38	52189	4	4	1	1	0.07	Uncharacterized protein C9orf43 OS=Homo sapiens GN=C9orf43 PE=2 SV=1
168	1	Sprot	DCD_HUMAN	37	11277	2	2	1	1	0.35	Dermcidin OS=Homo sapiens GN=DCD PE=1 SV=2
169	1	Sprot	MUC5B_HUMAN	37	595960	9	1	6	1	0.01	Mucin-5B OS=Homo sapiens GN=MUC5B PE=1 SV=3
170	1	Sprot	APMAP_HUMAN	37	46451	9	3	2	1	0.08	Adipocyte plasma membrane-associated protein OS=Homo sapiens GN=APMAP PE=1 SV=2
171	1	Sprot	HCN1_HUMAN	37	98733	5	2	3	1	0.04	Potassium/sodium hyperpolarization-activated cyclic nucleotide-gated channel 1 OS=Homo sapiens GN=HCN1 PE=2 SV=3
172	1	Sprot	KV101_HUMAN	36	11985	1	1	1	1	0.33	Ig kappa chain V-I region AG OS=Homo sapiens PE=1 SV=1
173	1	Sprot	H2B1D_HUMAN	34	13928	9	2	5	1	0.28	Histone H2B type 1-D OS=Homo sapiens GN=HIST1H2BD PE=1 SV=2
174	1	Sprot	PRS7_HUMAN	34	48603	4	2	2	1	0.08	26S protease regulatory subunit 7 OS=Homo sapiens GN=PSMC2 PE=1 SV=3
175	1	Sprot	COBL_HUMAN	34	135533	12	3	4	1	0.03	Protein cordon-bleu OS=Homo sapiens GN=COBL PE=1 SV=2
176	1	Sprot	ENC1_HUMAN	34	66087	8	1	4	1	0.06	Ectoderm-neural cortex protein 1 OS=Homo sapiens GN=ENC1 PE=1 SV=2
177	1	Sprot	DLL4_HUMAN	33	74555	4	1	2	1	0.05	Delta-like protein 4 OS=Homo sapiens GN=DLL4 PE=1 SV=1
178	1	Sprot	GTPB1_HUMAN	31	72408	5	1	3	1	0.05	GTP-binding protein 1 OS=Homo sapiens GN=GTPBP1 PE=1 SV=3
179	1	Sprot	IBTK_HUMAN	31	150432	5	1	5	1	0.02	Inhibitor of Bruton tyrosine kinase OS=Homo sapiens GN=IBTK PE=1 SV=3
180	1	Sprot	RTL1_HUMAN	30	154950	3	1	2	1	0.02	Retrotransposon-like protein 1 OS=Homo sapiens GN=RTL1 PE=2 SV=3
181	1	Sprot	REEP1_HUMAN	30	22240	9	1	3	1	0.17	Receptor expression-enhancing protein 1 OS=Homo sapiens GN=REEP1 PE=1 SV=1
182	1	Sprot	GROA_HUMAN	29	11294	6	3	2	1	0.35	Growth-regulated alpha protein OS=Homo sapiens GN=CXCL1 PE=1 SV=1
183	1	Sprot	TMM81_HUMAN	29	28450	2	1	1	1	0.13	Transmembrane protein 81 OS=Homo sapiens GN=TMEM81 PE=2 SV=1
184	1	Sprot	C19L1_HUMAN	29	60581	2	1	2	1	0.06	CWF19-like protein 1 OS=Homo sapiens GN=CWF19L1 PE=1 SV=2
185	1	Sprot	KV201_HUMAN	29	12668	3	1	2	1	0.31	Ig kappa chain V-II region Cum OS=Homo sapiens PE=1 SV=1
186	1	Sprot	CNTP2_HUMAN	29	148073	2	2	1	1	0.02	Contactin-associated protein-like 2 OS=Homo sapiens GN=CNTNAP2 PE=1 SV=1
187	1	Sprot	TT39B_HUMAN	29	76906	2	1	2	1	0.05	Tetratricopeptide repeat protein 39B OS=Homo sapiens GN=TTC39B PE=2 SV=4
188	1	Sprot	PRDX1_HUMAN	29	22096	2	1	1	1	0.17	Peroxiredoxin-1 OS=Homo sapiens GN=PRDX1 PE=1 SV=1
189	1	Sprot	SYVC_HUMAN	29	140387	9	1	5	1	0.03	Valine--tRNA ligase OS=Homo sapiens GN=VARS PE=1 SV=4
190	1	Sprot	KNG1_HUMAN	28	71912	5	1	3	1	0.05	Kininogen-1 OS=Homo sapiens GN=KNG1 PE=1 SV=2
191	1	Sprot	SL9A2_HUMAN	28	91461	3	1	2	1	0.04	Sodium/hydrogen exchanger 2 OS=Homo sapiens GN=SLC9A2 PE=2 SV=1
192	1	Sprot	ANF_HUMAN	28	16697	4	1	1	1	0.23	Natriuretic peptides A OS=Homo sapiens GN=NPPA PE=1 SV=1
193	1	Sprot	O10J1_HUMAN	27	35901	6	1	3	1	0.1	Olfactory receptor 10J1 OS=Homo sapiens GN=OR10J1 PE=2 SV=2
194	1	Sprot	RAD51_HUMAN	27	36943	6	1	3	1	0.1	DNA repair protein RAD51 homolog 1 OS=Homo sapiens GN=RAD51 PE=1 SV=1
195	1	Sprot	OTUB2_HUMAN	27	27196	2	2	1	1	0.14	Ubiquitin thioesterase OTUB2 OS=Homo sapiens GN=OTUB2 PE=1 SV=2
196	1	Sprot	DOC11_HUMAN	27	237519	12	1	9	1	0.02	Dedicator of cytokinesis protein 11 OS=Homo sapiens GN=DOCK11 PE=1 SV=2
197	1	Sprot	HNRPD_HUMAN	27	38410	7	1	3	1	0.1	Heterogeneous nuclear ribonucleoprotein D0 OS=Homo sapiens GN=HNRNPD PE=1 SV=1
198	1	Sprot	CE104_HUMAN	26	104381	8	1	5	1	0.04	Centrosomal protein of 104 kDa OS=Homo sapiens GN=CEP104 PE=1 SV=1
199	1	Sprot	ROCK1_HUMAN	26	158076	16	2	9	1	0.02	Rho-associated protein kinase 1 OS=Homo sapiens GN=ROCK1 PE=1 SV=1
200	1	Sprot	RL26L_HUMAN	26	17246	7	1	4	1	0.23	60S ribosomal protein L26-like 1 OS=Homo sapiens GN=RPL26L1 PE=1 SV=1
201	1	Sprot	CBPC4_HUMAN	26	120204	5	2	3	1	0.03	Cytosolic carboxypeptidase 4 OS=Homo sapiens GN=AGBL1 PE=2 SV=2
202	1	Sprot	SPTB1_HUMAN	26	246316	6	1	4	1	0.01	Spectrin beta chain, erythrocytic OS=Homo sapiens GN=SPTB PE=1 SV=5
203	1	Sprot	GLGB_HUMAN	25	80423	4	1	1	1	0.05	1,4-alpha-glucan-branching enzyme OS=Homo sapiens GN=GBE1 PE=1 SV=3
204	1	Sprot	MANF_HUMAN	25	20687	5	1	4	1	0.19	Mesencephalic astrocyte-derived neurotrophic factor OS=Homo sapiens GN=MANF PE=1 SV=3
205	1	Sprot	NIF3L_HUMAN	25	41942	3	1	1	1	0.09	NIF3-like protein 1 OS=Homo sapiens GN=NIF3L1 PE=1 SV=2
206	1	Sprot	CCD87_HUMAN	25	96342	52	1	4	1	0.04	Coiled-coil domain-containing protein 87 OS=Homo sapiens GN=CCDC87 PE=2 SV=2
207	1	Sprot	ACTA_HUMAN	25	41982	4	1	4	1	0.09	Actin, aortic smooth muscle OS=Homo sapiens GN=ACTA2 PE=1 SV=1
208	1	Sprot	KIF3B_HUMAN	25	85073	7	1	5	1	0.04	Kinesin-like protein KIF3B OS=Homo sapiens GN=KIF3B PE=1 SV=1
209	1	Sprot	HID1_HUMAN	24	88689	9	1	3	1	0.04	Protein HID1 OS=Homo sapiens GN=HID1 PE=1 SV=1
210	1	Sprot	LRMP_HUMAN	24	62083	14	1	2	1	0.06	Lymphoid-restricted membrane protein OS=Homo sapiens GN=LRMP PE=1 SV=3
211	1	Sprot	PTHD3_HUMAN	24	86816	3	3	1	1	0.04	Patched domain-containing protein 3 OS=Homo sapiens GN=PTCHD3 PE=1 SV=3
212	1	Sprot	KDM8_HUMAN	24	47240	62	2	2	1	0.08	Lysine-specific demethylase 8 OS=Homo sapiens GN=KDM8 PE=1 SV=1
213	1	Sprot	PRP4B_HUMAN	24	116916	13	1	7	1	0.03	Serine/threonine-protein kinase PRP4 homolog OS=Homo sapiens GN=PRPF4B PE=1 SV=3
214	1	Sprot	RBM25_HUMAN	24	100124	11	1	5	1	0.04	RNA-binding protein 25 OS=Homo sapiens GN=RBM25 PE=1 SV=3
215	1	Sprot	MGME1_HUMAN	24	39396	5	1	3	1	0.1	Mitochondrial genome maintenance exonuclease 1 OS=Homo sapiens GN=MGME1 PE=1 SV=1
216	1	Sprot	BRIT2_HUMAN	24	16122	6	1	3	1	0.24	Putative uncharacterized protein encoded by BRWD1-IT2 OS=Homo sapiens GN=BRWD1-IT2 PE=5 SV=1
217	1	Sprot	THADA_HUMAN	23	219465	6	1	3	1	0.02	Thyroid adenoma-associated protein OS=Homo sapiens GN=THADA PE=1 SV=1
218	1	Sprot	SPCS2_HUMAN	23	24987	1	1	1	1	0.15	Signal peptidase complex subunit 2 OS=Homo sapiens GN=SPCS2 PE=1 SV=3
219	1	Sprot	PDE8A_HUMAN	23	93245	12	1	7	1	0.04	High affinity cAMP-specific and IBMX-insensitive 3',5'-cyclic phosphodiesterase 8A OS=Homo sapiens GN=PDE8A PE=1 SV=2
220	1	Sprot	NF2IP_HUMAN	23	45789	2	1	2	1	0.08	NFATC2-interacting protein OS=Homo sapiens GN=NFATC2IP PE=1 SV=1
221	1	Sprot	BCL7C_HUMAN	23	23454	4	1	1	1	0.16	B-cell CLL/lymphoma 7 protein family member C OS=Homo sapiens GN=BCL7C PE=1 SV=3
222	1	Sprot	UTRO_HUMAN	23	394220	27	3	15	2	0.02	Utrophin OS=Homo sapiens GN=UTRN PE=1 SV=2
223	1	Sprot	NRX2A_HUMAN	23	184865	10	1	6	1	0.02	Neurexin-2 OS=Homo sapiens GN=NRXN2 PE=2 SV=1
224	1	Sprot	TTC7B_HUMAN	23	94120	2	1	2	1	0.04	Tetratricopeptide repeat protein 7B OS=Homo sapiens GN=TTC7B PE=1 SV=3
225	1	Sprot	ANR12_HUMAN	23	235507	16	1	9	1	0.02	Ankyrin repeat domain-containing protein 12 OS=Homo sapiens GN=ANKRD12 PE=1 SV=3
226	1	Sprot	ROP1A_HUMAN	23	23877	8	1	3	1	0.16	Ropporin-1A OS=Homo sapiens GN=ROPN1 PE=1 SV=2
227	1	Sprot	SRRM5_HUMAN	23	80308	14	1	8	1	0.05	Serine/arginine repetitive matrix protein 5 OS=Homo sapiens GN=SRRM5 PE=1 SV=3
228	1	Sprot	KANK1_HUMAN	22	147197	5	1	2	1	0.03	KN motif and ankyrin repeat domain-containing protein 1 OS=Homo sapiens GN=KANK1 PE=1 SV=3
229	1	Sprot	ZY11B_HUMAN	22	83867	5	1	2	1	0.04	Protein zyg-11 homolog B OS=Homo sapiens GN=ZYG11B PE=1 SV=2
230	1	Sprot	TGS1_HUMAN	22	96560	4	1	1	1	0.04	Trimethylguanosine synthase OS=Homo sapiens GN=TGS1 PE=1 SV=3
231	1	Sprot	CH10_HUMAN	22	10925	3	2	2	1	0.37	10 kDa heat shock protein, mitochondrial OS=Homo sapiens GN=HSPE1 PE=1 SV=2
232	1	Sprot	PLCA_HUMAN	22	31696	3	1	1	1	0.12	1-acyl-sn-glycerol-3-phosphate acyltransferase alpha OS=Homo sapiens GN=AGPAT1 PE=2 SV=2
233	1	Sprot	RB_HUMAN	22	106092	7	1	4	1	0.03	Retinoblastoma-associated protein OS=Homo sapiens GN=RB1 PE=1 SV=2
234	1	Sprot	ROA3_HUMAN	22	39571	3	1	2	1	0.09	Heterogeneous nuclear ribonucleoprotein A3 OS=Homo sapiens GN=HNRNPA3 PE=1 SV=2
235	1	Sprot	RPC5_HUMAN	22	79847	11	1	3	1	0.05	DNA-directed RNA polymerase III subunit RPC5 OS=Homo sapiens GN=POLR3E PE=1 SV=1
236	1	Sprot	MCM2_HUMAN	21	101832	10	1	7	1	0.04	DNA replication licensing factor MCM2 OS=Homo sapiens GN=MCM2 PE=1 SV=4
237	1	Sprot	PPIE_HUMAN	21	33410	7	1	5	1	0.11	Peptidyl-prolyl cis-trans isomerase E OS=Homo sapiens GN=PPIE PE=1 SV=1
238	1	Sprot	RU17_HUMAN	21	51526	7	1	4	1	0.07	U1 small nuclear ribonucleoprotein 70 kDa OS=Homo sapiens GN=SNRNP70 PE=1 SV=2
239	1	Sprot	EPHB6_HUMAN	21	110630	2	1	2	1	0.03	Ephrin type-B receptor 6 OS=Homo sapiens GN=EPHB6 PE=1 SV=4
240	1	Sprot	FBP12_HUMAN	20	15555	2	1	2	1	0.25	Fatty acid-binding protein 12 OS=Homo sapiens GN=FABP12 PE=2 SV=2
241	1	Sprot	ZN652_HUMAN	20	69699	10	1	3	1	0.05	Zinc finger protein 652 OS=Homo sapiens GN=ZNF652 PE=1 SV=3
242	1	Sprot	DB113_HUMAN	20	9634	3	1	1	1	0.42	Beta-defensin 113 OS=Homo sapiens GN=DEFB113 PE=2 SV=1
243	1	Sprot	CCD40_HUMAN	20	130033	6	1	4	1	0.03	Coiled-coil domain-containing protein 40 OS=Homo sapiens GN=CCDC40 PE=2 SV=2
244	1	Sprot	PUF60_HUMAN	20	59838	6	2	4	2	0.13	Poly(U)-binding-splicing factor PUF60 OS=Homo sapiens GN=PUF60 PE=1 SV=1
245	1	Sprot	LMNB2_HUMAN	20	67647	3	1	2	1	0.05	Lamin-B2 OS=Homo sapiens GN=LMNB2 PE=1 SV=3
246	1	Sprot	FPRP_HUMAN	20	98495	5	1	3	1	0.04	Prostaglandin F2 receptor negative regulator OS=Homo sapiens GN=PTGFRN PE=1 SV=2
247	1	Sprot	TDRD3_HUMAN	19	73140	8	1	5	1	0.05	Tudor domain-containing protein 3 OS=Homo sapiens GN=TDRD3 PE=1 SV=1
248	1	Sprot	SIA8D_HUMAN	19	41269	8	1	2	1	0.09	CMP-N-acetylneuraminate-poly-alpha-2,8-sialyltransferase OS=Homo sapiens GN=ST8SIA4 PE=1 SV=1
249	1	Sprot	PTPRF_HUMAN	19	212744	8	1	5	1	0.02	Receptor-type tyrosine-protein phosphatase F OS=Homo sapiens GN=PTPRF PE=1 SV=2
250	1	Sprot	FBW10_HUMAN	19	119769	8	1	4	1	0.03	F-box/WD repeat-containing protein 10 OS=Homo sapiens GN=FBXW10 PE=2 SV=2
251	1	Sprot	MUC19_HUMAN	17	597790	18	1	8	1	0.01	Mucin-19 OS=Homo sapiens GN=MUC19 PE=1 SV=2
252	1	Sprot	ERO1B_HUMAN	17	53509	79	1	1	1	0.07	ERO1-like protein beta OS=Homo sapiens GN=ERO1LB PE=1 SV=2
253	1	Sprot	FABP4_HUMAN	17	14710	5	1	2	1	0.26	Fatty acid-binding protein, adipocyte OS=Homo sapiens GN=FABP4 PE=1 SV=3
254	1	Sprot	DSG2_HUMAN	16	122218	1	1	1	1	0.03	Desmoglein-2 OS=Homo sapiens GN=DSG2 PE=1 SV=2
255	1	Sprot	ABCAD_HUMAN	16	575791	36	1	15	1	0.01	ATP-binding cassette sub-family A member 13 OS=Homo sapiens GN=ABCA13 PE=2 SV=3
256	1	Sprot	SPTA1_HUMAN	16	279842	11	1	8	1	0.01	Spectrin alpha chain, erythrocytic 1 OS=Homo sapiens GN=SPTA1 PE=1 SV=5
257	1	Sprot	GELS_HUMAN	16	85644	4	1	3	1	0.04	Gelsolin OS=Homo sapiens GN=GSN PE=1 SV=1
258	1	Sprot	RAGE_HUMAN	14	42776	7	1	2	1	0.09	Advanced glycosylation end product-specific receptor OS=Homo sapiens GN=AGER PE=1 SV=1
259	1	Sprot	UHRF1_HUMAN	14	89757	6	1	5	1	0.04	E3 ubiquitin-protein ligase UHRF1 OS=Homo sapiens GN=UHRF1 PE=1 SV=1
260	1	Sprot	IKBP1_HUMAN	14	29088	8	1	2	1	0.13	Interleukin-1 receptor-associated kinase 1-binding protein 1 OS=Homo sapiens GN=IRAK1BP1 PE=2 SV=1
